# Supplementary material for: Nuclear Intron Sequence Variation of the Bulinus globosus Complex (Mollusca: Planorbidae): Implications for Molecular Systematic Analyses
Source: Biology (Basel). 2025 Jan 10;14(1):53. doi: 10.3390/biology14010053 (PMC11761897; doi:10.3390/biology14010053)
Supplement: Supplementary file 1 [file biology-14-00053-s001.zip]

Archive with 1 entries (1 files):
- biology-3351426-supplementary.xlsx
