# Supplementary material for: Nuclear Intron Sequence Variation of the Bulinus globosus Complex (Mollusca: Planorbidae): Implications for Molecular Systematic Analyses
Source: Biology (Basel). 2025 Jan 10;14(1):53. doi: 10.3390/biology14010053 (PMC11761897; doi:10.3390/biology14010053)
Supplement: Supplementary file 1 [file biology-14-00053-s001.zip › biology-3351426-supplementary.xlsx]

## Sheet: Sheet1
		Variable nucleotide sites
																		1	1	1	1	1	1	1	2	2	2	2	2	2	2	2	2	3	3	3	3	3	3	3	3	3	3	3	3	3	4	4	4
				2	2	4	5	7	7	7	7	8	8	8	8	8	9	1	3	3	4	5	6	8	0	1	2	3	3	6	7	8	9	0	2	2	3	3	5	5	7	7	7	7	8	8	1	1	4
		6	9	1	9	5	9	1	2	3	5	0	3	4	5	6	2	0	0	5	9	0	4	2	2	7	4	4	8	0	1	5	8	6	6	7	1	5	2	4	0	3	4	5	0	3	1	6	2
	H1	T	A	A	A	T	T	T	C	T	C	C	G	C	T	T	T	A	A	A	G	G	A	C	‒	G	A	T	C	T	C	T	C	C	A	C	C	A	T	A	C	A	G	A	T	G	G	T	G
	H2	·	·	·	G	·	·	·	·	·	·	·	·	·	·	·	·	·	·	·	·	·	·	·	‒	·	·	·	·	·	·	·	·	·	·	·	·	·	·	·	·	·	·	·	·	·	·	·	·
	H3	·	·	·	·	·	·	·	·	·	·	·	·	·	·	·	‒	·	·	·	·	·	·	·	‒	·	·	·	·	·	·	·	·	·	·	·	·	·	·	·	·	·	·	·	·	·	·	·	·
	H4	·	·	·	·	·	·	·	·	·	·	·	·	·	·	·	·	·	·	·	·	·	·	·	‒	·	G	·	·	·	·	·	·	·	·	·	·	·	·	·	·	·	·	·	·	·	·	·	·
	H5	·	·	·	·	·	·	·	·	·	·	·	·	·	·	·	·	·	·	·	·	·	·	·	‒	·	·	·	·	C	·	·	·	·	·	·	·	·	·	·	·	·	·	·	·	·	·	·	·
	H6	·	·	·	·	·	·	·	·	·	·	·	·	·	·	·	·	·	·	·	·	·	·	·	‒	·	·	·	·	·	·	·	·	·	·	·	·	·	·	·	·	·	·	·	·	·	·	·	A
	H7	·	·	·	·	·	·	·	·	·	·	·	·	·	·	·	·	·	·	·	·	·	·	·	‒	·	·	·	·	·	·	·	·	·	·	·	·	·	·	·	·	·	·	·	·	·	·	·	·
	H8	C	·	·	·	·	·	G	T	·	T	G	‒	‒	‒	‒	·	·	·	·	·	·	·	·	‒	·	·	·	·	·	·	·	·	·	·	·	·	·	·	·	·	·	·	·	·	·	·	·	·
	H9	·	·	·	·	·	·	·	·	·	·	·	·	·	·	·	·	·	·	·	·	·	·	·	‒	·	·	·	·	·	·	·	·	·	·	·	·	·	·	·	·	·	·	·	·	·	·	·	·
	H10	·	·	·	·	·	·	·	·	·	·	·	·	·	·	·	·	·	·	·	·	·	·	·	‒	·	·	·	·	·	·	·	·	·	·	·	·	·	·	·	·	·	·	·	·	·	·	·	·
	H11	·	·	·	·	·	·	·	·	·	·	·	·	·	·	·	·	·	·	·	·	·	·	·	‒	·	·	·	·	·	·	·	·	·	·	·	·	·	·	·	·	·	·	·	·	·	·	·	·
	H12	·	·	·	·	·	·	·	·	·	·	·	·	·	·	·	·	·	·	·	·	·	·	·	‒	·	·	·	·	·	·	·	·	·	·	·	·	·	·	·	·	·	·	·	·	·	·	·	·
	H13	·	·	·	·	·	·	·	·	·	·	·	·	·	·	·	·	·	·	·	·	·	·	·	‒	·	·	·	·	·	·	·	·	·	·	·	·	·	·	·	·	·	·	·	·	·	·	·	·
	H14	·	·	·	·	·	·	‒	‒	‒	T	G	·	‒	·	·	·	·	·	·	·	·	·	·	‒	A	·	·	·	·	G	·	·	·	·	·	·	G	A	·	T	C	C	·	A	A	·	·	·
	H15	·	·	·	·	·	·	‒	‒	‒	T	G	·	‒	·	·	·	·	·	·	·	·	·	·	‒	A	·	C	·	·	G	·	·	·	·	·	·	G	A	·	T	C	C	·	A	A	·	·	·
	H16	·	·	·	·	·	·	‒	‒	‒	T	G	·	‒	·	·	·	·	·	·	·	·	·	·	‒	A	·	·	·	·	G	·	·	·	·	·	·	G	A	·	T	C	C	·	A	A	·	·	·
	H17	·	·	·	·	·	·	‒	‒	‒	T	G	·	‒	·	·	·	·	·	·	·	·	·	·	‒	A	·	·	·	·	G	·	·	·	·	·	·	G	A	·	T	C	C	·	A	A	·	·	·
	H18	·	·	·	·	·	·	‒	‒	‒	T	G	·	‒	·	·	·	·	·	·	·	·	·	·	‒	A	·	·	·	·	G	T	·	·	·	·	·	G	A	·	T	C	C	·	A	A	·	·	·
	H19	·	·	·	·	·	·	‒	‒	‒	T	G	·	‒	·	·	·	·	·	·	·	·	·	T	‒	A	·	·	·	·	G	·	·	·	·	·	·	G	A	·	T	C	C	·	A	A	·	·	·
	H20	·	·	·	·	·	C	‒	‒	‒	T	G	·	‒	·	·	·	·	·	·	·	·	·	·	‒	A	·	·	·	·	G	·	·	·	·	·	·	G	A	·	T	C	C	·	A	A	·	·	·
	H21	·	·	·	·	·	·	‒	‒	‒	T	G	·	·	‒	·	·	·	·	·	·	·	G	·	‒	A	·	·	·	·	G	·	·	·	·	·	·	G	A	·	T	C	C	·	A	A	·	·	·
	H22	·	·	G	·	A	·	·	·	·	·	·	·	·	‒	·	·	·	·	·	·	·	·	·	‒	A	·	·	·	·	G	·	·	·	·	·	·	G	A	·	T	C	C	·	A	A	·	·	·
	H23	·	·	·	·	·	·	G	T	·	T	G	‒	‒	‒	‒	·	·	·	·	·	·	·	·	‒	A	·	·	·	·	G	·	·	·	·	·	·	G	A	G	T	C	C	·	A	A	·	·	·
	H24	·	·	·	·	·	·	·	·	·	·	·	·	·	·	·	·	·	·	·	·	·	·	·	‒	·	·	·	·	·	G	·	·	·	·	·	·	G	A	·	T	C	C	·	A	A	·	·	·
	H25	·	·	·	·	·	·	G	T	·	T	G	‒	‒	‒	‒	·	·	·	·	·	·	·	·	‒	A	·	·	·	·	G	·	·	·	·	·	·	G	A	·	T	C	C	·	A	A	·	·	·
	H26	·	·	·	·	·	·	G	T	·	T	G	‒	‒	‒	‒	·	·	·	·	·	·	·	·	‒	A	·	·	·	·	G	·	·	·	·	·	T	·	·	·	T	C	C	·	A	·	A	·	·
	H27	·	·	G	·	A	·	·	·	·	·	·	·	·	‒	·	·	·	T	G	·	T	·	·	G	A	·	·	T	·	G	·	·	T	·	·	T	·	·	·	T	C	C	·	A	·	A	·	·
	H28	·	·	G	·	A	·	·	·	·	·	·	·	·	‒	·	·	·	T	G	·	T	·	·	G	A	·	·	T	·	G	·	C	·	·	·	T	·	·	·	T	C	C	·	A	·	A	·	·
	H29	·	·	G	·	A	·	·	·	·	·	·	·	·	‒	·	·	·	T	G	·	T	·	·	G	A	·	·	T	·	G	·	·	·	·	·	T	·	·	·	T	C	C	·	A	·	A	A	·
	H30	·	·	G	·	A	·	·	·	·	·	·	·	·	‒	·	·	·	T	G	A	T	·	·	G	A	·	·	T	·	G	·	·	·	·	·	T	·	·	·	T	C	C	·	A	·	A	·	·
	H31	·	·	G	·	A	·	·	·	·	·	·	·	·	‒	·	·	·	T	G	·	T	·	·	G	A	·	·	T	·	G	·	·	·	·	·	T	·	·	·	T	C	C	·	A	·	A	·	·
	H32	·	·	G	·	A	·	·	·	·	·	·	·	·	‒	·	·	·	T	G	·	T	·	·	G	A	·	·	T	·	G	·	·	·	G	T	T	·	·	·	T	C	C	·	A	·	A	·	·
	H33	·	·	G	·	A	·	·	·	·	·	·	·	·	‒	·	·	·	T	G	·	T	·	·	G	A	·	·	T	·	G	·	·	·	·	·	T	·	·	·	T	C	C	·	A	·	A	·	·
	H34	·	·	G	·	A	·	·	·	·	·	·	·	·	‒	·	·	·	T	G	·	T	·	·	G	A	·	·	T	·	G	·	·	·	·	·	T	·	·	·	T	C	C	G	A	·	A	·	·
	H35	·	·	G	·	A	·	·	·	·	·	·	·	·	‒	·	·	·	T	G	·	T	·	·	G	A	·	·	T	·	G	·	·	·	·	·	T	·	·	·	T	C	C	·	A	·	A	·	·
	H36	·	·	G	·	A	·	·	·	·	·	·	·	·	‒	·	·	G	T	G	·	T	·	·	G	A	·	·	T	·	G	·	·	·	·	·	T	·	·	·	T	C	C	·	A	·	A	·	·
	H37	·	G	G	·	A	·	·	·	·	·	·	·	·	‒	·	·	·	T	G	·	T	·	·	G	A	·	·	T	·	G	·	·	·	·	·	T	·	·	·	T	C	C	·	A	·	A	·	·
	H38	·	·	G	·	A	·	·	·	·	·	·	·	·	‒	·	·	·	T	G	·	T	·	·	G	A	·	·	T	·	G	·	·	·	·	·	T	·	·	·	T	C	C	·	A	·	A	·	·
	H39	·	·	G	·	A	·	·	·	·	·	·	·	·	‒	·	·	·	T	G	·	T	·	·	G	A	·	·	T	·	G	·	·	·	·	·	T	·	·	·	T	C	C	·	A	·	A	·	·
	H40	·	·	G	·	A	·	·	·	·	·	·	·	·	‒	·	·	·	T	G	·	T	·	·	G	A	·	·	T	·	G	·	·	·	·	·	T	·	·	·	T	C	C	·	A	·	A	·	·
	H41	·	·	G	·	A	·	·	·	·	·	·	·	·	‒	·	·	·	T	G	·	T	·	·	G	A	·	·	T	·	G	·	·	·	·	·	T	·	·	·	T	C	C	·	A	·	A	·	·
	H42	·	·	G	·	A	·	·	·	·	·	·	·	·	‒	·	·	·	T	G	·	T	·	·	G	A	·	·	T	·	G	·	·	·	·	·	T	·	·	·	T	C	C	·	A	·	A	·	·
	H43	·	·	G	·	A	·	·	·	·	·	·	·	·	‒	·	·	·	T	G	·	T	·	·	G	A	·	·	T	·	G	·	·	·	·	·	T	·	·	·	T	C	C	·	A	·	A	·	·
	H44	·	·	G	·	A	·	·	·	·	·	·	·	·	‒	·	·	·	T	G	·	T	·	·	G	A	·	·	T	·	G	·	·	·	·	·	T	·	·	·	T	C	C	·	A	·	A	·	·
				haplgroup I						haplogroup II							haplogroup III
[truncated: 53 more columns]
